# Supplementary material for: Mitochondria-associated membrane protein PACS2 maintains right cardiac function in hypobaric hypoxia
Source: iScience. 2023 Mar 5;26(4):106328. doi: 10.1016/j.isci.2023.106328 (PMC10034453; doi:10.1016/j.isci.2023.106328)
Supplement: Table S1. The fold changes of differential expression proteomics proteins in the right myocardium of hypobaric hypoxia exposed mice compared with the control mice, related to Figure 1 [file mmc2.xlsx]

## Sheet: Supplemental Table 1
Table S1. The fold changes of differential expression proteomics proteins in the right myocardium of hypobaric hypoxia exposed mice compared with the control mice, Related to Figure 1
Proteomics	P Value	Fold Change
iTRAQ 8plex (K N-term)	0.001	2.62
iTRAQ 8plex (K N-term)	0.017	2.61
Carbamidomethylation; iTRAQ 8plex (K N-term)	0.001	2.4
iTRAQ 8plex (K N-term)	0.001	2.11
Carbamidomethylation; iTRAQ 8plex (K N-term)	0.02	2.02
iTRAQ 8plex (K N-term)	<0.001	1.93
Carbamidomethylation; iTRAQ 8plex (K N-term)	<0.001	1.86
Carbamidomethylation; iTRAQ 8plex (K N-term)	0.021	1.86
Carbamidomethylation; iTRAQ 8plex (K N-term)	0.045	1.68
iTRAQ 8plex (K N-term); Deamidation (NQ)	0.016	1.67
iTRAQ 8plex (K N-term)	<0.001	1.59
Carbamidomethylation; iTRAQ 8plex (K N-term)	0.021	1.59
Carbamidomethylation; iTRAQ 8plex (K N-term); Oxidation (M); Deamidation (NQ)	0.005	1.55
Carbamidomethylation; iTRAQ 8plex (K N-term)	<0.001	1.52
Carbamidomethylation; iTRAQ 8plex (K N-term); Deamidation (NQ)	0.006	1.52
Carbamidomethylation; iTRAQ 8plex (K N-term); Deamidation (NQ)	0.007	1.51
Carbamidomethylation; iTRAQ 8plex (K N-term)	0.009	1.49
Carbamidomethylation; iTRAQ 8plex (K N-term); Oxidation (M)	0.003	1.48
iTRAQ 8plex (K N-term)	0.03	1.47
iTRAQ 8plex (K N-term)	0.009	1.44
iTRAQ 8plex (K N-term)	0.023	1.44
Carbamidomethylation; iTRAQ 8plex (K N-term)	0.002	1.44
iTRAQ 8plex (K N-term)	0.003	1.42
Carbamidomethylation; iTRAQ 8plex (K N-term); Deamidation (NQ)	<0.001	1.41
iTRAQ 8plex (K N-term)	0.001	1.41
Carbamidomethylation; iTRAQ 8plex (K N-term)	0.001	1.39
iTRAQ 8plex (K N-term)	0.016	1.39
iTRAQ 8plex (K N-term)	<0.001	1.37
iTRAQ 8plex (K N-term)	0.024	1.36
iTRAQ 8plex (K N-term)	0.017	1.36
Carbamidomethylation; iTRAQ 8plex (K N-term)	0.023	1.34
Carbamidomethylation; iTRAQ 8plex (K N-term)	0.017	1.34
iTRAQ 8plex (K N-term)	0.002	1.33
iTRAQ 8plex (K N-term)	0.036	1.33
Carbamidomethylation; iTRAQ 8plex (K N-term)	0.049	1.33
Carbamidomethylation; iTRAQ 8plex (K N-term)	0.009	1.33
Carbamidomethylation; iTRAQ 8plex (K N-term)	0.001	1.32
Carbamidomethylation; iTRAQ 8plex (K N-term)	0.027	1.31
Carbamidomethylation; iTRAQ 8plex (K N-term); Deamidation (NQ)	0.001	1.3
iTRAQ 8plex (K N-term)	0.022	1.3
iTRAQ 8plex (K N-term)	0.011	1.3
Carbamidomethylation; iTRAQ 8plex (K N-term)	0.025	1.3
iTRAQ 8plex (K N-term); Oxidation (M)	0.005	1.29
iTRAQ 8plex (K N-term)	<0.001	1.29
iTRAQ 8plex (K N-term); Deamidation (NQ)	0.035	1.29
Carbamidomethylation; iTRAQ 8plex (K N-term)	0.007	1.28
Carbamidomethylation; iTRAQ 8plex (K N-term)	0.013	1.28
iTRAQ 8plex (K N-term)	0.036	1.28
Carbamidomethylation; iTRAQ 8plex (K N-term); Oxidation (M)	0.002	1.27
Carbamidomethylation; iTRAQ 8plex (K N-term); Deamidation (NQ)	0.006	1.27
Carbamidomethylation; iTRAQ 8plex (K N-term)	0.003	1.27
Carbamidomethylation; iTRAQ 8plex (K N-term); Oxidation (M)	0.034	1.27
Carbamidomethylation; iTRAQ 8plex (K N-term)	0.042	1.27
iTRAQ 8plex (K N-term); Deamidation (NQ)	0.049	1.26
iTRAQ 8plex (K N-term)	0.026	1.26
iTRAQ 8plex (K N-term)	0.022	1.26
Carbamidomethylation; iTRAQ 8plex (K N-term)	0.031	1.26
Carbamidomethylation; iTRAQ 8plex (K N-term); Oxidation (M); Deamidation (NQ)	0.012	1.25
iTRAQ 8plex (K N-term)	0.023	1.25
Carbamidomethylation; iTRAQ 8plex (K N-term); Oxidation (M); Deamidation (NQ)	0.004	1.24
Carbamidomethylation; iTRAQ 8plex (K N-term); Oxidation (M)	0.027	1.24
Carbamidomethylation; iTRAQ 8plex (K N-term); Oxidation (M)	0.005	1.24
Carbamidomethylation; iTRAQ 8plex (K N-term)	0.006	1.24
iTRAQ 8plex (K N-term)	0.048	1.24
Carbamidomethylation; iTRAQ 8plex (K N-term); Oxidation (M); Deamidation (NQ)	0.041	1.23
Carbamidomethylation; iTRAQ 8plex (K N-term); Deamidation (NQ)	0.041	1.23
Carbamidomethylation; iTRAQ 8plex (K N-term); Oxidation (M)	0.033	1.23
Carbamidomethylation; iTRAQ 8plex (K N-term)	0.038	1.23
Carbamidomethylation; iTRAQ 8plex (K N-term); Oxidation (M); Deamidation (NQ)	0.048	1.22
Carbamidomethylation; iTRAQ 8plex (K N-term); Deamidation (NQ)	0.006	1.22
iTRAQ 8plex (K N-term); Oxidation (M)	0.041	1.22
iTRAQ 8plex (K N-term); Oxidation (M); Deamidation (NQ)	0.048	1.22
iTRAQ 8plex (K N-term)	0.012	1.22
iTRAQ 8plex (K N-term)	0.026	1.22
iTRAQ 8plex (K N-term)	0.021	1.21
Carbamidomethylation; iTRAQ 8plex (K N-term); Deamidation (NQ)	0.002	1.21
Carbamidomethylation; iTRAQ 8plex (K N-term)	0.017	1.21
Carbamidomethylation; iTRAQ 8plex (K N-term)	0.017	1.21
Carbamidomethylation; iTRAQ 8plex (K N-term)	0.016	1.21
Carbamidomethylation; iTRAQ 8plex (K N-term); Oxidation (M); Deamidation (NQ); Acetylation (Protein N-term)	<0.001	1.2
iTRAQ 8plex (K N-term)	0.038	1.2
Carbamidomethylation; iTRAQ 8plex (K N-term); Oxidation (M); Deamidation (NQ)	0.018	1.2
Carbamidomethylation; iTRAQ 8plex (K N-term)	0.025	0.83
Carbamidomethylation; iTRAQ 8plex (K N-term); Deamidation (NQ)	0.024	0.83
Carbamidomethylation; iTRAQ 8plex (K N-term)	0.021	0.83
iTRAQ 8plex (K N-term); Oxidation (M); Deamidation (NQ)	0.049	0.83
Carbamidomethylation; iTRAQ 8plex (K N-term)	0.012	0.83
Carbamidomethylation; iTRAQ 8plex (K N-term)	0.008	0.83
Carbamidomethylation; iTRAQ 8plex (K N-term); Deamidation (NQ)	0.008	0.83
iTRAQ 8plex (K N-term)	0.044	0.83
iTRAQ 8plex (K N-term)	0.032	0.83
iTRAQ 8plex (K N-term)	0.001	0.83
iTRAQ 8plex (K N-term)	0.011	0.83
Carbamidomethylation; iTRAQ 8plex (K N-term); Oxidation (M); Deamidation (NQ); Acetylation (Protein N-term)	0.003	0.83
Carbamidomethylation; iTRAQ 8plex (K N-term); Deamidation (NQ)	0.002	0.83
Carbamidomethylation; iTRAQ 8plex (K N-term); Oxidation (M); Deamidation (NQ)	0.001	0.83
Carbamidomethylation; iTRAQ 8plex (K N-term); Oxidation (M); Deamidation (NQ)	0.014	0.83
Carbamidomethylation; iTRAQ 8plex (K N-term); Oxidation (M)	0.05	0.83
iTRAQ 8plex (K N-term)	0.032	0.82
Carbamidomethylation; iTRAQ 8plex (K N-term)	0.014	0.83
Carbamidomethylation; iTRAQ 8plex (K N-term); Oxidation (M)	0.017	0.82
iTRAQ 8plex (K N-term)	0.015	0.82
Carbamidomethylation; iTRAQ 8plex (K N-term)	0.03	0.83
Carbamidomethylation; iTRAQ 8plex (K N-term); Deamidation (NQ)	0.035	0.83
iTRAQ 8plex (K N-term)	0.032	0.83
Carbamidomethylation; iTRAQ 8plex (K N-term); Oxidation (M); Deamidation (NQ)	0.002	0.82
Carbamidomethylation; iTRAQ 8plex (K N-term); Oxidation (M); Deamidation (NQ)	0.011	0.82
Carbamidomethylation; iTRAQ 8plex (K N-term); Oxidation (M)	0.033	0.82
Carbamidomethylation; iTRAQ 8plex (K N-term); Oxidation (M); Deamidation (NQ)	0.024	0.82
iTRAQ 8plex (K N-term); Deamidation (NQ)	0.021	0.82
Carbamidomethylation; iTRAQ 8plex (K N-term); Oxidation (M)	0.006	0.82
Carbamidomethylation; iTRAQ 8plex (K N-term); Deamidation (NQ)	<0.001	0.82
iTRAQ 8plex (K N-term); Deamidation (NQ)	0.032	0.82
Carbamidomethylation; iTRAQ 8plex (K N-term)	0.012	0.82
Carbamidomethylation; iTRAQ 8plex (K N-term); Deamidation (NQ)	0.032	0.82
Carbamidomethylation; iTRAQ 8plex (K N-term); Deamidation (NQ)	0.013	0.82
iTRAQ 8plex (K N-term)	0.005	0.82
iTRAQ 8plex (K N-term)	0.013	0.82
Carbamidomethylation; iTRAQ 8plex (K N-term)	0.038	0.82
iTRAQ 8plex (K N-term); Deamidation (NQ)	0.018	0.81
iTRAQ 8plex (K N-term)	0.007	0.81
Carbamidomethylation; iTRAQ 8plex (K N-term)	0.025	0.81
iTRAQ 8plex (K N-term); Deamidation (NQ)	0.029	0.81
Carbamidomethylation; iTRAQ 8plex (K N-term); Deamidation (NQ)	0.047	0.82
Carbamidomethylation; iTRAQ 8plex (K N-term); Oxidation (M); Deamidation (NQ)	0.002	0.81
iTRAQ 8plex (K N-term); Deamidation (NQ)	0.044	0.82
Carbamidomethylation; iTRAQ 8plex (K N-term)	0.039	0.81
Carbamidomethylation; iTRAQ 8plex (K N-term)	0.043	0.81
iTRAQ 8plex (K N-term)	0.038	0.8
Carbamidomethylation; iTRAQ 8plex (K N-term)	0.011	0.8
Carbamidomethylation; iTRAQ 8plex (K N-term); Deamidation (NQ)	0.021	0.81
Carbamidomethylation; iTRAQ 8plex (K N-term); Oxidation (M)	0.022	0.81
iTRAQ 8plex (K N-term); Oxidation (M)	0.013	0.81
iTRAQ 8plex (K N-term); Deamidation (NQ)	0.012	0.8
Carbamidomethylation; iTRAQ 8plex (K N-term)	0.022	0.81
iTRAQ 8plex (K N-term)	0.014	0.81
iTRAQ 8plex (K N-term)	0.033	0.81
Carbamidomethylation; iTRAQ 8plex (K N-term)	0.045	0.81
iTRAQ 8plex (K N-term); Deamidation (NQ)	0.007	0.8
iTRAQ 8plex (K N-term)	0.023	0.8
Carbamidomethylation; iTRAQ 8plex (K N-term); Oxidation (M); Deamidation (NQ)	0.01	0.8
Carbamidomethylation; iTRAQ 8plex (K N-term)	0.008	0.8
Carbamidomethylation; iTRAQ 8plex (K N-term); Deamidation (NQ)	0.031	0.8
Carbamidomethylation; iTRAQ 8plex (K N-term)	0.017	0.8
Carbamidomethylation; iTRAQ 8plex (K N-term); Deamidation (NQ)	0.031	0.8
Carbamidomethylation; iTRAQ 8plex (K N-term); Oxidation (M)	0.002	0.8
Carbamidomethylation; iTRAQ 8plex (K N-term)	0.023	0.8
iTRAQ 8plex (K N-term)	0.01	0.8
iTRAQ 8plex (K N-term)	0.013	0.8
Carbamidomethylation; iTRAQ 8plex (K N-term)	0.001	0.79
iTRAQ 8plex (K N-term)	0.001	0.79
Carbamidomethylation; iTRAQ 8plex (K N-term); Oxidation (M); Deamidation (NQ)	0.02	0.79
Carbamidomethylation; iTRAQ 8plex (K N-term); Oxidation (M)	0.005	0.79
Carbamidomethylation; iTRAQ 8plex (K N-term)	0.007	0.8
iTRAQ 8plex (K N-term)	0.005	0.79
Carbamidomethylation; iTRAQ 8plex (K N-term); Deamidation (NQ)	0.037	0.79
Carbamidomethylation; iTRAQ 8plex (K N-term)	0.001	0.79
iTRAQ 8plex (K N-term); Deamidation (NQ)	0.048	0.79
iTRAQ 8plex (K N-term)	0.021	0.79
iTRAQ 8plex (K N-term)	0.048	0.8
iTRAQ 8plex (K N-term)	0.033	0.8
iTRAQ 8plex (K N-term)	0.007	0.79
iTRAQ 8plex (K N-term)	0.005	0.8
Carbamidomethylation; iTRAQ 8plex (K N-term); Oxidation (M)	0.012	0.78
Carbamidomethylation; iTRAQ 8plex (K N-term); Oxidation (M); Deamidation (NQ)	0.005	0.79
Carbamidomethylation; iTRAQ 8plex (K N-term); Deamidation (NQ)	0.014	0.79
Carbamidomethylation; iTRAQ 8plex (K N-term)	0.01	0.79
Carbamidomethylation; iTRAQ 8plex (K N-term)	0.027	0.79
iTRAQ 8plex (K N-term)	0.005	0.79
Carbamidomethylation; iTRAQ 8plex (K N-term)	0.017	0.79
iTRAQ 8plex (K N-term)	0.018	0.79
iTRAQ 8plex (K N-term)	0.018	0.78
Carbamidomethylation; iTRAQ 8plex (K N-term)	0.002	0.78
Carbamidomethylation; iTRAQ 8plex (K N-term); Deamidation (NQ)	0.002	0.78
Carbamidomethylation; iTRAQ 8plex (K N-term)	0.016	0.78
Carbamidomethylation; iTRAQ 8plex (K N-term)	0.035	0.78
iTRAQ 8plex (K N-term)	0.012	0.78
iTRAQ 8plex (K N-term)	0.03	0.78
iTRAQ 8plex (K N-term); Oxidation (M); Deamidation (NQ)	<0.001	0.77
iTRAQ 8plex (K N-term)	0.001	0.77
Carbamidomethylation; iTRAQ 8plex (K N-term); Deamidation (NQ)	0.004	0.78
Carbamidomethylation; iTRAQ 8plex (K N-term); Oxidation (M)	0.019	0.77
iTRAQ 8plex (K N-term)	0.045	0.77
Carbamidomethylation; iTRAQ 8plex (K N-term); Oxidation (M); Deamidation (NQ)	0.023	0.78
iTRAQ 8plex (K N-term)	0.008	0.78
iTRAQ 8plex (K N-term)	0.003	0.78
iTRAQ 8plex (K N-term)	0.027	0.78
Carbamidomethylation; iTRAQ 8plex (K N-term); Deamidation (NQ)	0.006	0.77
iTRAQ 8plex (K N-term)	0.018	0.77
iTRAQ 8plex (K N-term)	0.002	0.77
Carbamidomethylation; iTRAQ 8plex (K N-term)	0.008	0.77
Carbamidomethylation; iTRAQ 8plex (K N-term)	0.037	0.76
Carbamidomethylation; iTRAQ 8plex (K N-term); Oxidation (M)	0.017	0.76
Carbamidomethylation; iTRAQ 8plex (K N-term)	0.014	0.77
Carbamidomethylation; iTRAQ 8plex (K N-term); Deamidation (NQ)	0.011	0.77
iTRAQ 8plex (K N-term)	0.041	0.76
Carbamidomethylation; iTRAQ 8plex (K N-term)	0.005	0.76
iTRAQ 8plex (K N-term)	0.027	0.76
iTRAQ 8plex (K N-term)	0.024	0.76
iTRAQ 8plex (K N-term); Oxidation (M); Deamidation (NQ)	0.001	0.76
iTRAQ 8plex (K N-term)	0.002	0.76
Carbamidomethylation; iTRAQ 8plex (K N-term); Deamidation (NQ)	0.001	0.76
iTRAQ 8plex (K N-term)	0.011	0.76
iTRAQ 8plex (K N-term)	0.021	0.76
Carbamidomethylation; iTRAQ 8plex (K N-term)	0.011	0.76
iTRAQ 8plex (K N-term)	0.026	0.76
iTRAQ 8plex (K N-term)	0.009	0.76
Carbamidomethylation; iTRAQ 8plex (K N-term); Oxidation (M)	0.008	0.75
iTRAQ 8plex (K N-term)	0.005	0.75
Carbamidomethylation; iTRAQ 8plex (K N-term)	0.019	0.75
Carbamidomethylation; iTRAQ 8plex (K N-term)	0.02	0.75
Carbamidomethylation; iTRAQ 8plex (K N-term); Oxidation (M); Deamidation (NQ)	0.017	0.74
Carbamidomethylation; iTRAQ 8plex (K N-term); Oxidation (M); Deamidation (NQ)	<0.001	0.75
Carbamidomethylation; iTRAQ 8plex (K N-term)	0.016	0.75
Carbamidomethylation; iTRAQ 8plex (K N-term)	0.001	0.75
iTRAQ 8plex (K N-term)	<0.001	0.74
iTRAQ 8plex (K N-term)	0.01	0.75
iTRAQ 8plex (K N-term)	0.014	0.75
iTRAQ 8plex (K N-term)	0.018	0.74
iTRAQ 8plex (K N-term)	0.003	0.74
Carbamidomethylation; iTRAQ 8plex (K N-term); Oxidation (M); Deamidation (NQ)	0.04	0.74
iTRAQ 8plex (K N-term)	0.006	0.74
iTRAQ 8plex (K N-term)	0.006	0.74
Carbamidomethylation; iTRAQ 8plex (K N-term)	0.011	0.74
iTRAQ 8plex (K N-term)	0.049	0.74
Carbamidomethylation; iTRAQ 8plex (K N-term); Oxidation (M); Deamidation (NQ)	0.007	0.74
iTRAQ 8plex (K N-term)	0.008	0.74
iTRAQ 8plex (K N-term)	0.02	0.74
iTRAQ 8plex (K N-term)	0.025	0.74
iTRAQ 8plex (K N-term)	0.002	0.72
Carbamidomethylation; iTRAQ 8plex (K N-term); Oxidation (M)	0.001	0.72
Carbamidomethylation; iTRAQ 8plex (K N-term)	0.015	0.72
Carbamidomethylation; iTRAQ 8plex (K N-term)	0.003	0.72
Carbamidomethylation; iTRAQ 8plex (K N-term)	0.023	0.72
iTRAQ 8plex (K N-term)	0.008	0.72
iTRAQ 8plex (K N-term)	0.029	0.72
Carbamidomethylation; iTRAQ 8plex (K N-term)	0.002	0.72
iTRAQ 8plex (K N-term)	0.004	0.71
iTRAQ 8plex (K N-term); Deamidation (NQ)	0.024	0.71
iTRAQ 8plex (K N-term)	0.023	0.71
iTRAQ 8plex (K N-term)	0.035	0.72
iTRAQ 8plex (K N-term); Deamidation (NQ)	<0.001	0.71
iTRAQ 8plex (K N-term)	0.006	0.71
iTRAQ 8plex (K N-term)	0.001	0.7
iTRAQ 8plex (K N-term)	0.041	0.7
Carbamidomethylation; iTRAQ 8plex (K N-term)	0.013	0.7
Carbamidomethylation; iTRAQ 8plex (K N-term)	0.046	0.7
iTRAQ 8plex (K N-term)	0.005	0.69
Carbamidomethylation; iTRAQ 8plex (K N-term); Oxidation (M); Deamidation (NQ)	0.001	0.69
Carbamidomethylation; iTRAQ 8plex (K N-term)	0.008	0.69
iTRAQ 8plex (K N-term)	0.039	0.69
Carbamidomethylation; iTRAQ 8plex (K N-term); Oxidation (M)	0.03	0.69
Carbamidomethylation; iTRAQ 8plex (K N-term); Oxidation (M)	0.049	0.68
Carbamidomethylation; iTRAQ 8plex (K N-term); Deamidation (NQ)	<0.001	0.68
iTRAQ 8plex (K N-term)	0.046	0.68
iTRAQ 8plex (K N-term)	0.031	0.68
iTRAQ 8plex (K N-term)	0.017	0.68
Carbamidomethylation; iTRAQ 8plex (K N-term)	0.04	0.68
iTRAQ 8plex (K N-term)	0.01	0.67
iTRAQ 8plex (K N-term)	0.002	0.67
Carbamidomethylation; iTRAQ 8plex (K N-term)	<0.001	0.67
iTRAQ 8plex (K N-term)	0.01	0.66
Carbamidomethylation; iTRAQ 8plex (K N-term)	0.037	0.66
iTRAQ 8plex (K N-term); Oxidation (M)	0.001	0.66
iTRAQ 8plex (K N-term); Deamidation (NQ)	0.003	0.65
iTRAQ 8plex (K N-term)	0.005	0.64
Carbamidomethylation; iTRAQ 8plex (K N-term); Oxidation (M)	<0.001	0.63
Carbamidomethylation; iTRAQ 8plex (K N-term); Oxidation (M); Deamidation (NQ); Acetylation (Protein N-term)	0.033	0.63
iTRAQ 8plex (K N-term)	0.003	0.63
iTRAQ 8plex (K N-term); Deamidation (NQ)	0.036	0.63
iTRAQ 8plex (K N-term)	0.008	0.63
Carbamidomethylation; iTRAQ 8plex (K N-term); Oxidation (M); Deamidation (NQ)	0.001	0.62
Carbamidomethylation; iTRAQ 8plex (K N-term)	0.002	0.62
Carbamidomethylation; iTRAQ 8plex (K N-term)	<0.001	0.62
Carbamidomethylation; iTRAQ 8plex (K N-term)	0.001	0.62
iTRAQ 8plex (K N-term); Deamidation (NQ)	0.025	0.62
Carbamidomethylation; iTRAQ 8plex (K N-term); Oxidation (M)	0.041	0.61
iTRAQ 8plex (K N-term)	0.005	0.61
iTRAQ 8plex (K N-term)	0.042	0.6
Carbamidomethylation; iTRAQ 8plex (K N-term); Oxidation (M)	0.015	0.61
Carbamidomethylation; iTRAQ 8plex (K N-term)	0.01	0.6
Carbamidomethylation; iTRAQ 8plex (K N-term); Deamidation (NQ)	0.001	0.59
iTRAQ 8plex (K N-term); Oxidation (M)	<0.001	0.59
iTRAQ 8plex (K N-term)	0.007	0.57
Carbamidomethylation; iTRAQ 8plex (K N-term); Deamidation (NQ)	0.001	0.56
iTRAQ 8plex (K N-term); Deamidation (NQ)	0.025	0.55
iTRAQ 8plex (K N-term); Deamidation (NQ)	0.018	0.55
iTRAQ 8plex (K N-term)	0.01	0.55
Carbamidomethylation; iTRAQ 8plex (K N-term)	<0.001	0.54
Carbamidomethylation; iTRAQ 8plex (K N-term)	<0.001	0.54
Carbamidomethylation; iTRAQ 8plex (K N-term)	0.007	0.49
iTRAQ 8plex (K N-term); Deamidation (NQ)	0.006	0.47
Carbamidomethylation; iTRAQ 8plex (K N-term)	0.004	0.44
Carbamidomethylation; iTRAQ 8plex (K N-term); Oxidation (M)	0.001	0.39
Carbamidomethylation; iTRAQ 8plex (K N-term)	0.035	0.38
iTRAQ 8plex (K N-term)	0.002	0.37
Carbamidomethylation; iTRAQ 8plex (K N-term)	0.027	0.33
Carbamidomethylation; iTRAQ 8plex (K N-term)	<0.001	0.32
