# Supplementary material for: Mitochondria-associated membrane protein PACS2 maintains right cardiac function in hypobaric hypoxia
Source: iScience. 2023 Mar 5;26(4):106328. doi: 10.1016/j.isci.2023.106328 (PMC10034453; doi:10.1016/j.isci.2023.106328)
Supplement: Table S2. The fold changes of main metabolites in the right myocardium of hypobaric hypoxia exposed mice compared with the control mice, related to Figure 1 [file mmc3.xlsx]

## Sheet: Supplemental Table 2
Table S2. The fold changes of main metabolites in the right myocardium of hypobaric hypoxia exposed mice compared with the control mice, Related to Figure 1
Metabolites	VIP value	P value	Fold Change
LysoPC(18:1(9Z))	11.92	0.026	0.82
8,11,14-Eicosatrienoic acid	11.85	0.029	0.69
PC(18:2(9Z,12Z)/22:6(4Z,7Z,10Z,13Z,16Z,19Z))	9.47	0.001	0.82
PE(20:4(5Z,8Z,11Z,14Z)/0:0)	7.44	0.001	0.72
SM(d18:1/16:0)	6.8	0.001	1.4
PI(P-18:0/20:4(5Z,8Z,11Z,14Z))	6.58	0.012	0.9
PE(22:6(4Z,7Z,10Z,13Z,16Z,19Z)/P-16:0)	6.22	0.044	0.83
PG(16:0/22:6(4Z,7Z,10Z,13Z,16Z,19Z))	6.16	0.016	0.84
PE(22:6(4Z,7Z,10Z,13Z,16Z,19Z)/P-18:1(11Z))	5.66	0.004	0.77
PC(18:2(9Z,12Z)/20:4(5Z,8Z,11Z,14Z))	5.49	0.001	0.74
PE(18:2(9Z,12Z)/22:6(4Z,7Z,10Z,13Z,16Z,19Z))	5.13	0.001	0.73
PE(18:0/20:5(5Z,8Z,11Z,14Z,17Z))	4.84	<0.001	0.7
LysoPC(P-16:0)	4.72	0.004	0.71
LysoPC(20:3(5Z,8Z,11Z))	4.66	<0.001	0.56
SM(d16:1/18:0)	4.6	0.001	1.35
PC(17:1(10Z)/0:0)	4.13	0.034	0.86
Oxidized glutathione	3.87	0.034	1.52
PC(22:6(4Z,7Z,10Z,13Z,16Z,19Z)/P-16:0)	3.84	0.025	0.81
PE(20:2(11Z,14Z)/22:6(4Z,7Z,10Z,13Z,16Z,19Z))	3.79	<0.001	0.82
PE(18:4(6Z,9Z,12Z,15Z)/20:0)	3.55	0.018	0.73
PE(P-18:1(11Z)/22:6(4Z,7Z,10Z,13Z,16Z,19Z))	3.21	<0.001	0.82
PE(O-16:1(1Z)/22:6(4Z,7Z,10Z,13Z,16Z,19Z))	3.15	0.002	0.79
PE(O-18:1(9Z)/0:0)	3.09	0.049	0.75
PE(P-18:0/22:6(4Z,7Z,10Z,13Z,16Z,19Z))	2.99	0.001	0.73
FAD	2.87	0.029	0.79
LysoPC(20:1(11Z))	2.72	0.003	0.68
PC(P-15:0/0:0)	2.6	0.007	0.72
PC(O-1:0/16:0)	2.59	0.019	1.18
1-(8-[5]-ladderane-octanoyl)-2-(8-[3]-ladderane-octanyl)-sn-glycerophosphoethanolamine	2.45	0.003	0.82
PE(20:5(5Z,8Z,11Z,14Z,17Z)/22:6(4Z,7Z,10Z,13Z,16Z,19Z))	2.36	0.003	0.78
PC(17:0/0:0)	2.34	0.026	1.16
PC(P-18:1(11Z)/16:1(9Z))	2.34	0.005	0.71
PC(14:0/18:2(9Z,12Z))	2.3	0.02	1.29
PS(17:2(9Z,12Z)/22:2(13Z,16Z))	2.19	0.002	1.15
PS(17:0/22:4(7Z,10Z,13Z,16Z))	2.18	0.005	1.17
2-deoxy-20-hydroxy-5alpha-ecdysone 3-acetate	2.1	0.018	0.8
PE(18:1(11Z)/20:5(5Z,8Z,11Z,14Z,17Z))	2.03	0.008	0.8
PC(18:0/22:5(7Z,10Z,13Z,16Z,19Z))	1.98	<0.001	1.31
PE(22:6(4Z,7Z,10Z,13Z,16Z,19Z)/20:5(5Z,8Z,11Z,14Z,17Z))	1.98	0.008	0.79
PC(20:4(5Z,8Z,11Z,14Z)/22:6(4Z,7Z,10Z,13Z,16Z,19Z))	1.97	0.001	0.68
Heptadecanoic acid	1.92	0.038	1.27
PC(18:3(6Z,9Z,12Z)/P-18:1(11Z))	1.88	<0.001	0.79
SM(d16:1/18:1)	1.77	0.001	1.41
PC(22:6(4Z,7Z,10Z,13Z,16Z,19Z)/22:6(4Z,7Z,10Z,13Z,16Z,19Z))	1.73	0.006	0.7
PS(21:0/22:6(4Z,7Z,10Z,13Z,16Z,19Z))	1.71	0.017	1.1
Propionylcarnitine	1.69	0.049	0.58
PA(O-18:0/14:0)	1.65	0.015	0.54
PE(20:1(11Z)/0:0)	1.65	0.011	0.74
PE(18:2(9Z,12Z)/22:5(4Z,7Z,10Z,13Z,16Z))	1.63	0.005	0.77
PI(O-16:0/22:4(7Z,10Z,13Z,16Z))	1.56	0.005	0.68
PC(16:1(9Z)/P-18:1(11Z))	1.55	<0.001	0.66
LysoPC(20:2(11Z,14Z))	1.52	0.008	0.83
PS(19:1(9Z)/20:2(11Z,14Z))	1.47	0.022	1.07
N-linoleoyl taurine	1.47	0.007	0.69
PC(20:3(5Z,8Z,11Z)/22:6(4Z,7Z,10Z,13Z,16Z,19Z))	1.45	<0.001	0.49
LysoPC(P-18:1(9Z))	1.36	0.01	0.72
Adenine	1.36	0.048	0.85
L-2,4-diaminobutyric acid	1.34	0.014	1.52
D-Sedoheptulose 7-phosphate	1.33	<0.001	1.57
PC(18:3(6Z,9Z,12Z)/22:6(4Z,7Z,10Z,13Z,16Z,19Z))	1.32	0.017	0.81
Etn-1-P-Cer(d14:1/18:0)	1.31	0.025	1.32
PC(22:5(4Z,7Z,10Z,13Z,16Z)/22:6(4Z,7Z,10Z,13Z,16Z,19Z))	1.26	0.011	0.63
DG(18:2(9Z,12Z)/22:6(4Z,7Z,10Z,13Z,16Z,19Z)/0:0)	1.26	0.001	0.7
(3'-sulfo)Galbeta-Cer(d18:1/16:0(2OH))	1.25	0.011	0.84
PG(13:0/0:0)	1.23	0.007	0.76
PE(22:5(4Z,7Z,10Z,13Z,16Z)/22:6(4Z,7Z,10Z,13Z,16Z,19Z))	1.16	0.001	0.7
9-deoxy-9-methylene-PGE2	1.14	0.038	3.68
Scillirosidin	1.13	0.012	1.72
Cer(d18:2/16:0)	1.11	0.002	1.44
PC(19:1(9Z)/0:0)	1.11	0.003	0.66
4-Pyridoxic acid	1.1	<0.001	2.72
SM(d18:0/16:0)	1.07	0.001	1.36
Cholic acid glucuronide	1.06	0.047	0.9
Ceramide (d18:1/9Z-18:1)	1.06	0.008	1.42
15beta-Hydroxynicandrin B	1.01	0.003	0.8
